# Supplementary material for: Porosity Tuning in Soft-templated Mesoporous Silica: The Influence of Block Copolymer Composition and Concentration
Source: Langmuir. 2025 Nov 13;41(46):30948–67. doi: 10.1021/acs.langmuir.5c02750 (PMC12659430; doi:10.1021/acs.langmuir.5c02750)
Supplement: Supplementary file 1 [file la5c02750_si_001.zip]

Archive with 3 entries (3 files):
- STEM Reconstructions_SI/Reconstruction_69vol%_SI.tif
- STEM Reconstructions_SI/Reconstruction_75vol%_SI.tif
- STEM Reconstructions_SI/Reconstruction_85vol%_SI.tif
